# Supplementary material for: Microbial iron management mechanisms in extremely acidic environments: comparative genomics evidence for diversity and versatility
Source: BMC Microbiol. 2008 Nov 24;8:203. doi: 10.1186/1471-2180-8-203 (PMC2631029; doi:10.1186/1471-2180-8-203)
Supplement: Additional file 1 — Gene identification table. Gene annotations for main components of the iron management response in Acidithiobacilli and Leptospirilla. [file 1471-2180-8-203-S1.xls]

## Sheet: Additional file 1
				Motifs			Gene ID (TIGR*)	Gene ID (Genbank)	Gene ID (Genbank)	Gene ID (Genbank)	Gene ID (AMD-metagenome)	Gene ID (AMD-metagenome)
Protein Name	Predicted Function	TC family	COG	CDD/InterPro	pfam	pfam	A. ferrooxidans	A. thiooxidans	A. caldus	Leptospirillum sp. Group II UBA	Leptospirillum sp. Group II 5 Way (CG)	Leptospirillum sp. Group III 5 Way (CG)
	Ferrous Iron Transporter Profiles
FeoP	OprB family porin-like protein	1.B.19	COG3659	IPR007049	pfam04966	-	AFE_2522	EU746930	ACI62944	-	-	-
FeoA	Ferrous iron transport protein A	-	COG1918	IPR007167	pfam04023	-	AFE_2523	ACI62868	ACI62945	-	-	-
FeoB	Ferrous ion uptake system protein B	9.A.8.1.1	COG0370	IPR003373	pfam02421	pfam07664	AFE_2524	ACI62869	ACI62946	-	-	-
FeoC	Ferrous iron transport protein C	-	-	IPR006058	pfam09012	-	AFE_2525	ACI62870	ACI62947	-	-	-
MntH	Mn(II)/Fe(II) transporters -NRAMP family	2.A.55.3.1	COG1914	IPR001046	pfam01566	-	AFE_0105	ACI62871	ACI62948	-	-	-
EfeU	Ferrous iron permease	9.A.10.2.3	COG0672	IPR004923	pfam03239	-	-	-	-	EAY57254	-	AMC_Contig 273
MCO	Cupredoxin	-	-	IPR008972	-	-	-	-	-	EAY57255	-	AMC_Contig 273
	Ferric Iron Transporter Profiles	-
FecA1	DicitrateTonB-dependent receptor	1.B.14.1.2	COG4772	IPR000531	pfam00593	pfam07715	AFE_2998	ACI62872	-	-	-	-
FecA2	DicitrateTonB-dependent receptor	1.B.14.1.2	COG4772	IPR000531	pfam00593	pfam07715	AFE_0763	ACI62881	-	-	-	-
FecA3	DicitrateTonB-dependent receptor	1.B.14.1.2	COG4772	IPR000531	pfam00593	pfam07715	AFE_2298	ACI62882	ACI62949	-	-	-
FecA4	DicitrateTonB-dependent receptor	1.B.14.1.2	COG4772	IPR000531	pfam00593	pfam07715	AFE_1492	-	-	-	-	-
FecA5	DicitrateTonB-dependent receptor	1.B.14.1.2	COG4772	IPR000531	pfam00593	pfam07715	-	-	ACI62954	-	-	-
FecA6	DicitrateTonB-dependent receptor	1.B.14.1.2	COG4772	IPR000531	pfam00593	pfam07715	-	ACI62894	-	-	-	-
FecA7	DicitrateTonB-dependent receptor	1.B.14.1.2	COG4772	IPR000531	pfam00593	pfam07715	-	-	-	-	scaffold_8 GENE 49 (AMC_Contig 14)	-
FecA8	DicitrateTonB-dependent receptor	1.B.14.1.2	COG4772	IPR000531	pfam00593	pfam07715	-	-	-	EAY58246-5	scaffold_13 GENE 3 (AMC_Contig 15)	scaffold_111 GENE 4 (AMC_Contig 135)
FecA9	DicitrateTonB-dependent receptor	1.B.14.1.2	COG4772	IPR000531	pfam00593	pfam07715	-	-	-	EAY56464	scaffold_51 GENE 24 (AMC_Contig 45)	scaffold_111 GENE 1 (AMC_Contig 135)
CirA1	Linear catecholate TonB-dependent receptor	1.B.14.1.6	COG1629	IPR000531	pfam00593	pfam07715	AFE_2040	ACI62903	-	-	-	-
CirA2	Linear catecholate TonB-dependent receptor	1.B.14.1.6	COG1629	IPR000531	pfam00593	pfam07715	AFE_2935	ACI62889/ACI62890	ACI62958	-	-	-
CirA3	Linear catecholate TonB-dependent receptor	1.B.14.1.6	COG1629	IPR000531	pfam00593	pfam07715	AFE_2288/ AFE_2292	ACI62930	ACI62967	-	-	-
CirA4	Linear catecholate TonB-dependent receptor	1.B.14.1.6	COG1629	IPR000531	pfam00593	pfam07715	AFE_2936t/ AFE_2940t	-	-	-	-	-
CirA5	Linear catecholate TonB-dependent receptor	1.B.14.1.6	COG1629	IPR000531	pfam00593	pfam07715	-	-	ACI62971	-	-	-
FepA1	Cyclic catecholate TonB-dependent receptor	1.B.14.1.1	COG4771	IPR000531	pfam00593	pfam07715	AFE_3229	-	ACI62973	-	-	-
FepA2	Cyclic catecholate TonB-dependent receptor	1.B.14.1.1	COG4771	IPR000531	pfam00593	pfam07715	AFE_1483/ AFE_1484t	-	-	-	-	-
FhuE1	Hydroxymate TonB-dependent receptor	1.B.14.1.3	COG4773	IPR000531	pfam00593	pfam07715	AFE_2302	-	-	-	-	-
	Iron responsive regulator profiles
Fur	Fur family regulator, Iron uptake	-	COG0735	IPR002481	pfam01475		AAR39421	ACI62939	ACI62979	EAY57920	scaffold_3 GENE 31 (AMC_Contig 6)	scaffold_101 GENE 12 (AMC_Contig132)
Fur - Irr	Fur family regulator, Heme biosynthesis	-	COG0735	IPR002481	pfam01475		AFE_1955	ACI62934	ACI62972	-	-	-
Fur - Per	Fur family regulator, H2O2 tolerance	-	COG0735	IPR002481	pfam01475		AFE_1467	ACI62943	ACI62983	EAY56528	scaffold_14 GENE 51 (AMC_Contig 16)	-
Zur	Fur family regulator, Zinc uptake	-	COG0735	IPR002481	pfam01475		-	-	-	EAY57178	scaffold_428 GENE 5 (AMC_Contig 388)	scaffold_415 GENE 5 (AMC-Contig370)
							* TIGR release 2008
