# Supplementary material for: Microbial iron management mechanisms in extremely acidic environments: comparative genomics evidence for diversity and versatility
Source: BMC Microbiol. 2008 Nov 24;8:203. doi: 10.1186/1471-2180-8-203 (PMC2631029; doi:10.1186/1471-2180-8-203)
Supplement: Additional file 2 — Genomic context table. Gene annotations for Fe(II) uptake, Fe(III) uptake and iron regulation gene clusters. [file 1471-2180-8-203-S2.xls]

## Sheet: Additional file 2 
				Genomic ID (TIGR*)	Gene ID (Genbank)	Gene ID (Genbank)	Gene ID (Genbank)	Gene ID (AMD-metagenome)	Gene ID (AMD-metagenome)
Profile	Gene Cluster	Protein Name	Predicted Function	A. ferrooxidans	A. thiooxidans	A. caldus	Leptospirillum sp. Group II UBA	Leptospirillum sp. Group II 5 Way (CG)	Leptospirillum sp. Group III 5 Way (CG)
Fe(II) Uptake	1	FeoP	OprB family porin-like protein	AFE_2522	ACI62867	ACI62944	-	-	-
Fe(II) Uptake	1	FeoA	Ferrous iron transport protein A	AFE_2523	ACI62868	ACI62945	-	-	-
Fe(II) Uptake	1	FeoB	Ferrous ion uptake system protein B	AFE_2524	ACI62869	ACI62946	-	-	-
Fe(II) Uptake	1	FeoC	Ferrous iron transport protein C	AFE_2525	ACI62870	ACI62947	-	-	-
Fe(II) Uptake	2	MntH	Mn(II)/Fe(II) transporters -NRAMP family	AFE_0105	ACI62871	ACI62948	-	-	-
Fe(II) Uptake	3	EfeU	Ferrous iron permease	-		-	EAY57254	-	AMC_Contig 273
Fe(II) Uptake	3	MCO	Cupredoxin	-		-	EAY57255	-	AMC_Contig 273
Fe(III) Uptake	1	FecA1	DicitrateTonB-dependent receptor	AFE_2998	ACI62872	-	-	-	-
Fe(III) Uptake	1	MarC	Dicarboxylate efflux pump, MarC-related protein	AFE_2999	ACI62873	-	-	-	-
Fe(III) Uptake	1	MDH	Malate dehydrogenase	AFE_3000	ACI62874	-	-	-	-
Fe(III) Uptake	1	ACT	ACT domain carrying protein	AFE_3001	ACI62875	-	-	-	-
Fe(III) Uptake	1	TonB1	TonB system transport, protein TonB	AFE_3002	ACI62876	-	-	-	-
Fe(III) Uptake	1	ExbB1	TonB system transport, protein ExbB	AFE_3003	ACI62877	-	-	-	-
Fe(III) Uptake	1	ExbD1	TonB system transport, protein ExbD	AFE_3004	ACI62878	-	-	-	-
Fe(III) Uptake	1	GNAT	Acetyltransferase, GNAT family	AFE_3005	ACI62879	-	-	-	-
Fe(III) Uptake	2	LysR	Transcriptional regulator, LysR family	AFE_0761	ACI62880	-	-	-	-
Fe(III) Uptake	2	FecA2	TonB-dependent outer membrane receptor	AFE_0763	ACI62881	-	-	-	-
Fe(III) Uptake	3	FecA3	TonB-dependent outer membrane receptor	AFE_2298	ACI62882	ACI62949	-	-	-
Fe(III) Uptake	3	ExbB2	TonB system transport, protein ExbB	AFE_2299	ACI62883	ACI62950	-	-	-
Fe(III) Uptake	3	ExbD2	TonB system transport, protein ExbD	AFE_2300	ACI62884	ACI62951	-	-	-
Fe(III) Uptake	3	TonB2	TonB system transport, protein TonB	AFE_2301	-	-	-	-	-
Fe(III) Uptake	3	FhuE1	TonB-dependent outer membrane receptor	AFE_2302	-	-	-	-	-
Fe(III) Uptake	3	SLP1	Hypothetical surface layer protein	AFE_2303	-	ACI62952	-	-	-
Fe(III) Uptake	3	TonB3	TonB system transport, protein TonB	AFE_2304	ACI62885	ACI62953	-	-	-
Fe(III) Uptake	3	PhoD	Alkaline phosphatase D	AFE_2305	ACI62886	-	-	-	-
Fe(III) Uptake	3	FecA5	TonB-dependent outer membrane receptor	-	-	ACI62954
Fe(III) Uptake	4	GloA	Globin like	AFE_1482	-	-	-	-	-
Fe(III) Uptake	4	FepA2	TonB-dependent outer membrane receptor	AFE_1483	-	-	-	-	-
Fe(III) Uptake	4	FepA2-t	TonB-dependent outer membrane receptor (truncated)	AFE_1484t	-	-	-	-	-
Fe(III) Uptake	4	ExbB3	TonB system transport, protein ExbB	AFE_1485	-	-	-	-	-
Fe(III) Uptake	4	ExbD3	TonB system transport, protein ExbD	AFE_1486	-	-	-	-	-
Fe(III) Uptake	4	TonB4	TonB system transport, protein TonB	AFE_1487	-	-	-	-	-
Fe(III) Uptake	4	FepB	Fe(III) ABC transporter, periplasmic Fe (III) binding protein	AFE_1489	-	-	-	-	-
Fe(III) Uptake	4	FepD	Fe(III) ABC transporter, permease	AFE_1490	-	-	-	-	-
Fe(III) Uptake	4	FepC	Fe(III) ABC transporter, ATP binding protein	AFE_1491	-	-	-	-	-
Fe(III) Uptake	4	FecA4	TonB-dependent outer membrane receptor	AFE_1492	-	-	-	-	-
Fe(III) Uptake	4	ModA	Fe(III) ABC transporter, periplasmic Mo () binding protein	AFE_1493	-	-	-	-	-
Fe(III) Uptake	4	FepB	Fe(III) ABC transporter, periplasmic Fe (III) binding protein	AFE_1494	-	-	-	-	-
Fe(III) Uptake	4	FepD	Fe(III) ABC transporter, permease	AFE_1495	-	-	-	-	-
Fe(III) Uptake	5	PhoB	Transcriptional activator, PhoB family	AFE_2934	-	ACI62955	-	-	-
Fe(III) Uptake	5	ExbB4	TonB system transport, protein ExbB	-	ACI62887	ACI62956	-	-	-
Fe(III) Uptake	5	ExbD4	TonB system transport, protein ExbD	-	ACI62888	ACI62957	-	-	-
Fe(III) Uptake	5	CirA2a	TonB-dependent outer membrane receptor	AFE_2935	ACI62889	ACI62958	-	-	-
Fe(III) Uptake	5	CirA2b	TonB-dependent outer membrane receptor	AFE_2935	ACI62890	ACI62958	-	-	-
Fe(III) Uptake	5	CirA4	TonB-dependent outer membrane receptor (550 aa)	AFE_2936t	-	-	-	-	-
Fe(III) Uptake	5	Tnp	Transposase encoded by ISEc8	-	-	-	-	-	-
Fe(III) Uptake	5	CirA4	TonB-dependent outer membrane receptor (260 aa)	AFE_2940t	-	-	-	-	-
Fe(III) Uptake	5	TonB5	TonB system transport, protein TonB	-	ACI62891	ACI62959	-	-	-
Fe(III) Uptake	5	AfuA	Fe(III) ABC transporter, periplasmic Fe (III) binding protein	-	-	ACI62960	-	-	-
Fe(III) Uptake	5	ThiP	Fe(III) ABC transporter, permease	-	-	ACI62961	-	-	-
Fe(III) Uptake	5	SfuC	Fe(III) ABC transporter, ATP binding protein	-	-	ACI62962	-	-	-
Fe(III) Uptake	5	ORF1	Predicted membrane protein COG4280	-	-	ACI62963	-	-	-
Fe(III) Uptake	5	RnaI	Ribonuclease I	-	-	ACI62964	-	-	-
Fe(III) Uptake	5	AcpA1	Acid phosphatase	-	ACI62892	-	-	-	-
Fe(III) Uptake	5	AcpA2	Acid phosphatase	-	ACI62893	-	-	-	-
Fe(III) Uptake	5	FecA6	TonB-dependent outer membrane receptor	-	ACI62894	-	-	-	-
Fe(III) Uptake	6	TolC	Outer membrane efflux protein, TolC family	-	-	-	EAY56310	scaffold_8 GENE 57	-
Fe(III) Uptake	6	EmrA	Multidrug resistance efflux pump, EmrA family	-	-	-	EAY56309	scaffold_8 GENE 56	-
Fe(III) Uptake	6	ABC	ABC-2 type multidrug transport system, ATPase component	-	-	-	EAY56308	scaffold_8 GENE 55	-
Fe(III) Uptake	6	ABC	ABC 2-type multidrug transport system, permease component	-	-	-	EAY56307	scaffold_8 GENE 54	-
Fe(III) Uptake	6	ABC	ABC 2-type multidrug transport system, permease component	-	-	-	EAY56306	scaffold_8 GENE 53	-
Fe(III) Uptake	6	ExbB5	TonB system transport, protein ExbB	-	-	-	-	scaffold_8 GENE 52	-
Fe(III) Uptake	6	ExbD5	TonB system transport, protein ExbD	-	-	-	-	scaffold_8 GENE 51	-
Fe(III) Uptake	6	TonB6	TonB system transport, protein TonB	-	-	-	-	scaffold_8 GENE 50	-
Fe(III) Uptake	6	FecA7	TonB-dependent outer membrane receptor	-	-	-	-	scaffold_8 GENE 49	-
Fe(III) Uptake	7	ThpH	Transposition helper protein	-	-	-	-		scaffold_111 GENE 2
Fe(III) Uptake	7	ORF2	Hypothetical protein	-	-	-	EAY57857		scaffold_111 GENE 3
Fe(III) Uptake	7	Tnp	Transposase encoded by IS4	-	-	-	EAY58244	scaffold_13 GENE 4	-
Fe(III) Uptake	7	FecA8t	TonB-dependent outer membrane receptor	-	-	-	EAY58245t	scaffold_13 GENE 3	scaffold_111 GENE 4
Fe(III) Uptake	7	FecA8t	TonB-dependent outer membrane receptor	-	-	-	EAY58246t	scaffold_13 GENE 3	scaffold_111 GENE 4
Fe(III) Uptake	7	Tnp	Transposase encoded by IS4	-	-	-	EAY57485	scaffold_13 GENE 1	-
Fe(III) Uptake	7	PhoB	Response regulator OmpR/PhoB	-	-	-	EAY58247	-	scaffold_111 GENE 5
Fe(III) Uptake	7	Tnp	Transposase	-	-		-	-	scaffold_111 GENE 6
Fe(III) Uptake	7	ORF3	Hypothetical protein	-	-	-	EAY58248	-	-
Fe(III) Uptake	7	TonB7	TonB system transport, protein TonB - C-terminal	-	-		EAY56467	-	scaffold_111 GENE 7
Fe(III) Uptake	8	FecA9	TonB-dependent outer membrane receptor	-	-	-	EAY56464	scaffold_51 GENE 24	scaffold_111 GENE 1
Fe(III) Uptake	8	ExbB6	TonB system transport, protein ExbB	-	-	-	EAY56465	scaffold_51 GENE 23	-
Fe(III) Uptake	8	ExbD6	TonB system transport, protein ExbD	-	-	-	EAY56466	scaffold_51 GENE 22	-
Fe(III) Uptake	8	TonB8	TonB system transport, protein TonB	-	-	-	EAY56467	scaffold_51 GENE 21	-
Fe(III) Uptake	8	ORF4	Hypothetical protein	-	-	-	EAY56468	scaffold_51 GENE 20	-
Fe(III) Uptake	8	PhoB	Transcriptional activator, PhoB family	-	-	-	EAY56469	scaffold_51 GENE 19	-
Fe(III) Uptake	8	SLP	Hypothetical surface layer protein, COG3391 & pfam02239	-	-	-	EAY56470	scaffold_51 GENE 18	-
Fe(III) Uptake	9	AcrB1	RND efflux system - Efflux pump, AcrB	AFE_2043	ACI62895	-		-	-
Fe(III) Uptake	9	AcrA1	RND efflux system - MFP subunit, AcrA	AFE_2044	ACI62896	-		-	-
Fe(III) Uptake	9	TolC2	RND efflux system - Outer membrane lipoprotein TolC	AFE_2045	ACI62897	-		-	-
Fe(III) Uptake	9	CusR1	Two component response regulator	AFE_2031	ACI62898	-		-	-
Fe(III) Uptake	9	CusS1	Two component sensor kinase	AFE_2032	ACI62899	-		-	-
Fe(III) Uptake	9	ORF5	Hypothetical protein (weak similartiy to Transposase)	AFE_2041	ACI62900	-		-	-
Fe(III) Uptake	9	CueO	Multicopper oxidase	-	ACI62901	-		-	-
Fe(III) Uptake	9	AcrBt	RND efflux system - Efflux pump, AcrB (fragment)	-	ACI62902	-		-	-
Fe(III) Uptake	9	CirA1	TonB-dependent outer membrane receptor	AFE_2040	ACI62903	-		-	-
Fe(III) Uptake	9	TolC3	RND efflux system - Outer membrane lipoprotein TolC	AFE_2037	ACI62904	-		-	-
Fe(III) Uptake	9	AcrA2	RND efflux system - MFP subunit, AcrA	AFE_2036	ACI62905	-		-	-
Fe(III) Uptake	9	AcrB2	Cation/multidrug efflux pump, AcrB	AFE_2035	ACI62906	-		-	-
Fe(III) Uptake	9	SLP3	PutativeSurface Layer Protein	AFE_2034	ACI62907	-		-	-
Fe(III) Uptake	9	SLPt	PutativeSurface Layer Protein (fragment)	-	ACI62908	-		-	-
Fe(III) Uptake	9	ORF6	Hypothetical protein, COG3212	AFE_2033	ACI62909	-		-	-
Fe(III) Uptake	9	CusS2	Two component sensor kinase	-	ACI62910	-		-	-
Fe(III) Uptake	9	CusR2	Two component response regulator	-	ACI62911	-		-	-
Fe(III) Uptake	10	AcpA3-4	Non-hemolytic phospholipase C	AFE_2267	ACI62912-ACI62913	-	-	-	-
Fe(III) Uptake	10	TonB9	TonB system transport, protein TonB	AFE_2268	-	-	-	-	-
Fe(III) Uptake	10	ExbD7	TonB system transport, protein ExbD	AFE_2269	ACI62914	-	-	-	-
Fe(III) Uptake	10	ExbB7	TonB system transport, protein ExbB	AFE_2270	ACI62915	-	-	-	-
Fe(III) Uptake	10	PhoB	Phosphate regulon transcriptional activator PhoB	AFE_2271	-	-	-	-	-
Fe(III) Uptake	10	ExbB8	TonB system transport, protein ExbB	AFE_2273	-	-	-	-	-
Fe(III) Uptake	10	SLP4	Cell Surface antigen	AFE_2274	ACI62916	ACI62965	-	-	-
Fe(III) Uptake	10	TonB10	TonB system transport, protein TonB	AFE_2275	-	-	-	-	-
Fe(III) Uptake	10	PHD	Predicted HD phosphohydrolase, pfam08668 & COG4341	AFE_2276	-	-	-	-	-
Fe(III) Uptake	10	PlcN	Hypothetical protein, COG0790	-	ACI62917	-	-	-	-
Fe(III) Uptake	10	PlcC	Non-hemolytic phospholipase C	-	ACI62918	-	-	-	-
Fe(III) Uptake	10	MFS	Major facilitator family transporter	AFE_2277	ACI62919	ACI62966	-	-	-
Fe(III) Uptake	10	PnhG-J	Phosphonate metabolism, (C-P) lyase protein, PnhG -J	AFE_2278-AFE_2281	ACI62920-ACI62923	-	-	-	-
Fe(III) Uptake	10	PnhK-L	Phosphonate transport ATP-binding protein, PnhK-L	AFE_2282-AFE_2283	ACI62924-ACI62925	-	-	-	-
Fe(III) Uptake	10	PhnM	Phosphonate metabolism, integral membrane protein, PhnM	AFE_2284	ACI62926	-	-	-	-
Fe(III) Uptake	10	ORF7	Phosphonate metabolism protein, pfam06299	AFE_2285	ACI62927	-	-	-	-
Fe(III) Uptake	10	PhnN	Phosphonates transport ATP-binding protein, PnhN	AFE_2286	ACI62928	-	-	-	-
Fe(III) Uptake	10	GntR	Transcriptional regulator of phosphonate operon, GntR family	AFE_2287	ACI62929	-	-	-	-
Fe(III) Uptake	10	CirA3	TonB-dependent outer membrane receptor	AFE_2288	ACI62930	ACI62967	-	-	-
Fe(III) Uptake	10	PlcC-t	Non-hemolytic phospholipase C (C terminal fragment)	unnanotated	ACI62918	-	-	-	-
Fe(III) Uptake	10	PlcC-t	Non-hemolytic phospholipase C (N-terminal fragment)	unnanotated	ACI62918	-	-	-	-
Fe(III) Uptake	10	CirA3	TonB-dependent outer membrane receptor	AFE_2292	ACI62930	ACI62967	-	-	-
Fe(III) Uptake/Regulation	11 / 6	OMP	Outer membrane protein, COG0729	AFE_1958	ACI62931	ACI62968
Fe(III) Uptake/Regulation	11 / 6	ORF8	Uncharacterized protein conserved in bacteria, COG2911	AFE_1957	ACI62932	ACI62969
Fe(III) Uptake/Regulation	11 / 6	DadA	Glycine D amino acid oxidase (deaminating)	AFE_1956	ACI62933	ACI62970
Fe(III) Uptake/Regulation	11 / 6	CirA5	TonB-dependent outer membrane receptor	-	-	ACI62971
Fe(III) Uptake/Regulation	11 / 6	Irr	Fur family regulator, Heme biosynthesis	AFE_1955	ACI62934	ACI62972
Fe(III) Uptake	12	FepA1	TonB-dependent outer membrane receptor	AFE_3229	-	ACI62973
Fe(III) Uptake	12	SLP5	Cell Surface antigen	AFE_3230	-	ACI62974
Regulation	1	SmpB	SsrA tmRNA-binding protein	-	ACI62935	ACI62975
Regulation	1	CLS	Cardiolipin synthetase	AFE_0278	ACI62936	ACI62976
Regulation	1	OKC	Oligoketide cyclase/lipid transporter protein	AFE_0280	ACI62937	ACI62977
Regulation	1	SmpA	SmpA/OmlA domain protein	AFE_0279	ACI62938	ACI62978
Regulation	1	Fur	Fur family regulator, Iron uptake	AAR39421	ACI62939	ACI62979
Regulation	2	SpeA	Arginine decarboxylase	AFE_1471	ACI62940	ACI62980
Regulation	2	PhoH	Hypothetical protein, PhoH family	AFE_1469	ACI62941	ACI62981
Regulation	2	AhpC	Peroxiredoxin, AhpC-Tsa family	AFE_1468	ACI62942	ACI62982
Regulation	2	Per	Fur family regulator, H2O2 tolerance	AFE_1467	ACI62943	ACI62983
Regulation	3	RpmA	Ribosomal protein L27	-	-	-	EAY57918	AMC_Contig 6	-
Regulation	3	RplU	Ribosomal protein L21	-	-	-	EAY57919	AMC_Contig 6	-
Regulation	3	ATP	Predicted ATPase, COG3899	-	-	-	-	-	AMC_Contig 132
Regulation	3	Fur	Fur family regulator, Iron uptake	-	-	-	EAY57920	AMC_Contig 6	AMC_Contig 132
Regulation	3	PotE	Amino acid/polyamine transporter I	-	-	-	-	-	AMC_Contig 132
Regulation	3	GLH	Glycosyl hydrolase, COG4447	-	-	-	EAY57921	AMC_Contig 6	AMC_Contig 132
Regulation	4	PDX	Peroxiredoxin	-	-	-	EAY56526	AMC_Contig 16	-
Regulation	4	CCP	Cytochrome c peroxidase	-	-	-	EAY56527	AMC_Contig 16	-
Regulation	4	Per	Fur family regulator, H2O2 tolerance	-	-	-	EAY56528	AMC_Contig 16	-
Regulation	4	ORF9	Hypothetical protein	-	-	-	EAY56529	AMC_Contig 16	-
Regulation	5	AcrB	RND efflux system - Efflux pump, AcrB	-	-	-	EAY57180	AMC_Contig 388	AMC_Contig 370
Regulation	5	ORF10	Hypothetical protein	-	-	-	EAY57179	AMC_Contig 388	AMC_Contig 370
Regulation	5	ZUR	Fur family regulator, Zinc uptake	-	-	-	EAY57178	AMC_Contig 388	AMC_Contig 370
Regulation	5	ORF11	Hypothetical protein	-	-	-	EAY57177	AMC_Contig 388	AMC_Contig 370
				* TIGR release 2008
