# Supplementary material for: Microbial iron management mechanisms in extremely acidic environments: comparative genomics evidence for diversity and versatility
Source: BMC Microbiol. 2008 Nov 24;8:203. doi: 10.1186/1471-2180-8-203 (PMC2631029; doi:10.1186/1471-2180-8-203)
Supplement: Additional file 3 — Predicted Fur binding sites table. Fur box sequences, scores and distances to the translation start sites of candidate Fur regulated genes. IT: Information theory, PF: Phylogenetic footprinting, HMM: Hidden Markov Models. [file 1471-2180-8-203-S3.xls]

## Sheet: Additional file 3
Prediction	Score	Distance to	Fur box	Gene or cluster	Annotated function	Genomic ID	Reference
Method	(bits)	ATG (bp)
IT	11.7	21	TGTAATAAGACTCATTCGT	feoP	OprB family porin -Feo FeII uptake transporter	AFE_2522	20
IT	7.1	20	GATAATGATTCGCATTTAT	feoP	OprB family porin -Feo FeII uptake transporter	ACI62944	This work
IT	11.3	46	ATAAACGGGAATCATTCTC	mntH	Metal ion transporter, NRAMP family	AFE_0105	20
PF	-	34	TTAAACAGGAATCATTCGC	mntH	Metal ion transporter, NRAMP family	ACI62871	This work
PF	-	30	ATGTTCGGTAATCATTCGC	mntH	Metal ion transporter, NRAMP family	ACI62948	This work
PF	-	88	TGATTAAAGTGTTATTTTG	fecA2	TonB-dependent receptor	AFE_0763	This work
IT	8.7	88	CATATATAGTGTTATTTTT	fecA2	TonB-dependent receptor	ACI62881	This work
IT	10.7	59	GATAATAATAATGATATTC	exbBD-tonB-fecA7	TonB-dependent receptor	scaffold_8 GENE 49 (AMC_Contig 14)	This work
IT	17.9	65	AATAATGATATTCATTCTC	exbBD-tonB-fecA7	TonB-dependent receptor	scaffold_8 GENE 49 (AMC_Contig 14)	This work
IT	6	221	AGAAAGAATCTTCCGGAGA	fecA9	TonB-dependent receptor	scaffold_51 GENE 24 (AMC_Contig 45)	This work
PF	-	109	GAAAA-AGTCATAAAATTG	cirA1	TonB-dependent receptor	AFE_2040	This work
IT	7.5	109	GAAAATGGTCATAATATCG	cirA1	TonB-dependent receptor	ACI62903	This work
HMM	11.3	161	GATATTATAGTTATTCTT	fepA2	TonB-dependent receptor	AFE_1483/AFE_1482	20
						TIGR IDs for A. ferrooxidans correspond to release 2008
