# Supplementary material for: Microbial iron management mechanisms in extremely acidic environments: comparative genomics evidence for diversity and versatility
Source: BMC Microbiol. 2008 Nov 24;8:203. doi: 10.1186/1471-2180-8-203 (PMC2631029; doi:10.1186/1471-2180-8-203)
Supplement: Additional file 4 — Best hits for OMRs in GenBank database. Occurrence, E-values and accession numbers for Best Hits in GenBank for the Acidithiobacilli and Leptospirilla TonB-dependent OMRs. [file 1471-2180-8-203-S4.xls]

## Sheet: Additional file 4
Protein Name	Occurrence in DB	Best Hit in Genbank (E value, organism)	Best Hit Accession Number
FecA1	Rare	e-12 Alteromonas macleodii	ZP_01110070
FecA2	Rare	e-23 Gluconobacter oxydans 621H	YP_191500
FecA3	Represented	e-25 Zymomonas mobilis ZM4	YP_163542
FecA4	Represented	e-37 Zymomonas mobilis ZM4	YP_163542
FecA5	Represented	e-84 Zymomonas mobilis ZM4	YP_163542
FecA6	Rare	e-10 Gluconobacter oxydans 621H	YP_192111
FecA7	Rare	e-14 Gluconobacter oxydans 621H	YP_191500
FecA8	Poorly represented	e-07 Geobacter uraniumreducens Rf4	YP_001229559
FecA9	Poorly represented	e-08 Escherichia coli B171 (COG4772)	ZP_00712205
CirA1	Poorly represented	e-178 Acidiphilium cryptum JF-5	YP_001233441
CirA2	Poorly represented	e-178 Acidiphilium cryptum JF-5	YP_001220344
CirA3	Poorly represented	e-68 Acidiphilium cryptum JF-5	YP_001220344
CirA4	Poorly represented	e-80 Acidiphilium cryptum JF-5	YP_001220344
CirA5	Common	e-118 Nitrosomonas europaea ATCC 19718	NP_840701
FepA1	Represented	e-23 Pseudomonas syringae pv. tomato str. DC3000	NP_790518
FepA2	Common	e-123 Azoarcus sp. BH72	YP_935346
FhuE1	Common	e-177 Stenotrophomonas maltophilia R551-3	ZP_01645112
