# Supplementary material for: Microbial iron management mechanisms in extremely acidic environments: comparative genomics evidence for diversity and versatility
Source: BMC Microbiol. 2008 Nov 24;8:203. doi: 10.1186/1471-2180-8-203 (PMC2631029; doi:10.1186/1471-2180-8-203)
Supplement: Additional file 5 — Predicted isoelectric points for TonB-dependent outer membrane receptors. Signal peptides, domains and predicted isoelectric points for TonB-dependent OMRs from Acidithiobacilli and Leptospirilla. [file 1471-2180-8-203-S5.xls]

## Sheet: Additional file 5
Variants	Gene ID	SIZE (aa)	Isoelectric point for whole protein	Signal Peptide	Isoelectric point for processed protein	Plug Domain	Isoelectric point for plug domain	Barrel Domain	Isoelectric point for barrel domain
FecA1	AFE_2998	824	7.07	33 and 34: LFA-LY	6.57	79-204	9.40	201-824	6.19
	ACI62872	824	6.49	44 and 45: AFA-ST	6.05	79-204	9.63	201-824	5.59
FecA2	AFE_0763	778	8.83	29 and 30: VYA-EV	8.59	30-191	4.50	192-778	8.43
	ACI62881	775	8.73	29 and 30: AHA-AT	8.28	30-188	4.96	189-775	6.66
FecA3	AFE_2298	735	9.02	27 and 28: AFA-AD	8.87	28-178	4.32	179-735	9.34
	ACI62882	733	8.99	27 and 28: AEA-DE	8.76	28-178	4.36	179-733	9.43
	ACI62949	732	8.72	25 and 26: VQA-AE	8.45	26-176	4.03	177-732	9.38
FecA4	AFE_1492	712	6.73	34 and 35: AIA-DT	6.37	35-174	4.23	175-712	8.61
FecA5	ACI62954	755	7.71	39 and 40: AHA-AD	6.66	193	4.33	194-755	9.15
FecA6	ACI62894	790	5.97	42 and 43: ALA-DV	5.75	192	4.78	193-790	6.23
FecA7	scaffold_8 GENE 49 (AMC_Contig 14)	970	5.19	29 and 30: TLA-FG	5.14	375	4.58	376-970	4.39
FecA8	scaffold_111 GENE 4 (AMC_Contig 135)	955	5.65	28 and 29: ALA-AP	5.56	234-370	5.07	371-955	4.75
	scaffold_13 GENE 3 (AMC_Contig 15)	972	5.73	31 and 32: GMA-MG	5.43	243-379	5.29	380-972	4.81
	EAY58246-5	982	5.70	31 and 32: GMA-MG	5.46	242-379	5.73	379-982	4.76
FecA9	scaffold_111 GENE 1 (AMC_Contig 135)	968	5.29	19 and 20: LWG-GV	5.12	234-369	4.89	370-968	4.57
	scaffold_51 GENE 24 (AMC_Contig 45)	954	5.13	27 and 28: GWA-AD	5.04	235-370	4.92	371-954	4.66
	EAY56464	974	5.10	27 and 28: GWA-AD	4.96	235-370	4.92	371-974	4.63
CirA1	AFE_2040	787	6.53	28 and 29: VMA-DG	6.17	70-173	5.51	174-787	6.48
	ACI62903	780	6.85	28 and 29: VMA-DT	6.59	71-176	8.34	177-780	6.67
CirA2	AFE_2935	801	9.19	28 and 29: ALA-TG	9.15	62-196	9.90	197-801	8.92
	ACI62889	780	6.45	14 and 15: SIA-DA	6.57	36-184	9.30	185-780	6.53
	ACI62890	800	9.14	28 and 29: AHA-GV	9.00	55-208	9.26	209-800	8.53
	ACI62958	778	6.48	21 and 22: AFG-AD	6.50	63-168	4.89	169-778	7.03
CirA3	AFE_2288	779	8.22	31 and 32: AHA-DD	7.05	60-178	5.14	179-779	8.36
	AFE_2292	773	8.63	30 and 31: ADA-KT	8.75	65-199	9.11	200-773	7.39
	ACI62930	786	8.39	29 and 30: ALA-SD	7.38	61-186	5.69	187-786	7.87
	ACI62967	767	8.21	27 and 28: ILA-AT	7.51	50-187	5.17	188-767	8.88
CirA4	AFE_2936t/AFE_2940t	810	9.21	27 and 28: ITA-AY	9.15	67-204	9.69	205-810	9.00
CirA5	ACI62971	734	6.28	25 and 26: VPA-GD	6.15	38-153	5.77	154-734	6.60
FepA1	AFE_3229	768	8.96	27 and 28: AYA-QG	8.97	38-173	9.99	174-768	8.49
	ACI62973	768	6.35	18 and 19: VEA-PL	6.26	29-180	9.93	181-768	5.43
FepA2	AFE_1483	754	6.98	25 and 26: ADA-DS	7.03	64-153	5.05		8.54
	AFE_1484	398	8.80	27 and 28: VWA-ED	7.26	68-155	4.09	156-398	9.29
FhuE1	AFE_2302	738	8.18	27 and 28: ALA-DD	6.97	42-166	5.01	67-738	8.52
	TIGR IDs for A. ferrooxidans correspond to release 2008
