# Supplementary material for: Microbial iron management mechanisms in extremely acidic environments: comparative genomics evidence for diversity and versatility
Source: BMC Microbiol. 2008 Nov 24;8:203. doi: 10.1186/1471-2180-8-203 (PMC2631029; doi:10.1186/1471-2180-8-203)
Supplement: Additional file 6 — Predicted iron efflux functions table. Gene annotations, motifs and genomic context for best hits for predicted iron efflux functions from Acidithiobacilli and Leptospirilla. [file 1471-2180-8-203-S6.xls]

## Sheet: Additional file 6
				Motifs	Motifs		Gene ID (TIGR*)	Gene ID (Genbank)	Gene ID (Genbank)	Gene ID (Genbank)	Gene ID (AMD-metagenome)	Gene ID (AMD-metagenome)	Genes in contex of best hits
Protein Name	Predicted Function	TC	COG	pfam	InterPro	CDD	A. ferrooxidans	A. thiooxidans	A. caldus	Leptospirillum sp. Group II UBA	Leptospirillum sp. Group II 5 Way (CG)	Leptospirillum sp. Group III 5 Way (CG)
	Iron efflux transporter profiles												Iron regulator Fur, Iron detoxification protein Dps, Fe-S assembly gene cluster Suf
CdfA	Cation efflux family protein	TC 2.A.4.1.1	COG0053	pfam01545	PRK09509	-	AFE_0465	FJ410136	-	-	-	-	Periplasmic binding protein ModA, Fe-Mo cluster binding protein
CdfB	Cation efflux family protein	TC 2.A.4.1.1	COG0053	pfam01545	PRK09509	cd00851	AFE_1496	-	-	-	-	-	Iron permease FTR1, Ferrisiderophore receptor FecA
CdfC	Cation efflux family protein	TC 2.A.4.1.1	COG1230	pfam01545	PRK09509	-	-	-	FJ410133	-	-	-	-
CdfD	Cation efflux family protein	TC 2.A.4.1.1	COG0053	pfam01545	PRK09509	-	-	-	-	EAY57347	-	-	-
CdfE	Cation efflux family protein	TC 2.A.4.1.1	COG0053	pfam01545	PRK09509	-	-	-	-	-	LII1320	-	Periplasmic binding protein ModA, Fe/Zn permease, Fe-Mo cofactor protein for dinitrogenase
CdfF	Cation efflux family protein	TC 2.A.4.1.1	COG0053	pfam01545	PRK09509	-	-	-	-	EAY55854	-		ModA, Fe/Zn permease, Fe-Mo cofactor protein for dinitrogenase
							* TIGR release 2008
